# Supplementary material for: A new species of Tequila Giant Skipper Aegiale C. Felder & R. Felder, 1860 (Lepidoptera, Hesperiidae, Megathymina) from Sonora, Mexico
Source: Zookeys. 2026 Mar 5;1272:157–71. doi: 10.3897/zookeys.1272.181963 (PMC12983079; doi:10.3897/zookeys.1272.181963)
Supplement: XML Treatment for Aegiale [file zookeys.1272.181963-treatment1.xml]

<!DOCTYPE tp:taxon-treatment
  PUBLIC "-//TaxonX//DTD Taxonomic Treatment Publishing DTD v0 20100105//EN" "tax-treatment-NSO.dtd">
<tp:taxon-treatment xmlns:tp="http://www.plazi.org/taxpub"><tp:treatment-meta><kwd-group><label>Taxon classification</label><kwd>
                <named-content content-type="kingdom">Animalia</named-content>
              </kwd><kwd>
                <named-content content-type="order">Lepidoptera</named-content>
              </kwd><kwd>
                <named-content content-type="family">Hesperiidae</named-content>
              </kwd></kwd-group><mixed-citation publication-type="journal"><person-group><name><surname>KC</surname><given-names>Sajan</given-names></name><name><surname>McGuire</surname><given-names>William W.</given-names></name><name><surname>Willmott</surname><given-names>Keith R.</given-names></name><name><surname>Sapkota</surname><given-names>Anisha</given-names></name><name><surname>Shirey</surname><given-names>Vaughn M.</given-names></name></person-group><article-title>A new species of Tequila Giant Skipper <italic><tp:taxon-name><tp:taxon-name-part taxon-name-part-type="genus" reg="Aegiale">Aegiale</tp:taxon-name-part></tp:taxon-name></italic> C. Felder &amp; R. Felder, 1860 (<tp:taxon-name><tp:taxon-name-part taxon-name-part-type="order" reg="Lepidoptera">Lepidoptera</tp:taxon-name-part></tp:taxon-name>, <tp:taxon-name><tp:taxon-name-part taxon-name-part-type="family" reg="Hesperiidae">Hesperiidae</tp:taxon-name-part></tp:taxon-name>, <tp:taxon-name><tp:taxon-name-part taxon-name-part-type="subtribe" reg="Megathymina">Megathymina</tp:taxon-name-part></tp:taxon-name>) from Sonora, Mexico</article-title><source>Zookeys</source><day>05</day><month>03</month><year>2026</year><volume>1272</volume><fpage>157</fpage><lpage>171</lpage><pub-id pub-id-type="doi">10.3897/zookeys.1272.181963</pub-id></mixed-citation></tp:treatment-meta><tp:nomenclature><label>Genus</label><tp:taxon-name><object-id xmlns:xlink="http://www.w3.org/1999/xlink" content-type="arpha" xlink:type="simple">F90E9554-A268-593C-9DE2-FF3A63B66C7A</object-id>
                    		<tp:taxon-name-part taxon-name-part-type="genus" reg="Aegiale">Aegiale</tp:taxon-name-part>
                    	</tp:taxon-name><tp:taxon-authority>C. Felder &amp; R. Felder, 1860</tp:taxon-authority></tp:nomenclature><tp:treatment-sec sec-type="Type species"><title>Type species.</title><p><italic><tp:taxon-name><tp:taxon-name-part taxon-name-part-type="genus" reg="Aegiale">Aegiale</tp:taxon-name-part> <tp:taxon-name-part taxon-name-part-type="species" reg="kollari">kollari</tp:taxon-name-part></tp:taxon-name></italic> C. Felder &amp; R. Felder, 1860.</p></tp:treatment-sec></tp:taxon-treatment>
