# Supplementary material for: A new species of Tequila Giant Skipper Aegiale C. Felder & R. Felder, 1860 (Lepidoptera, Hesperiidae, Megathymina) from Sonora, Mexico
Source: Zookeys. 2026 Mar 5;1272:157–71. doi: 10.3897/zookeys.1272.181963 (PMC12983079; doi:10.3897/zookeys.1272.181963)
Supplement: XML Treatment for Aegiale occidentalis [file zookeys.1272.181963-treatment2.xml]

<!DOCTYPE tp:taxon-treatment
  PUBLIC "-//TaxonX//DTD Taxonomic Treatment Publishing DTD v0 20100105//EN" "tax-treatment-NSO.dtd">
<tp:taxon-treatment xmlns:tp="http://www.plazi.org/taxpub"><tp:treatment-meta><kwd-group><label>Taxon classification</label><kwd>
                <named-content content-type="kingdom">Animalia</named-content>
              </kwd><kwd>
                <named-content content-type="order">Lepidoptera</named-content>
              </kwd><kwd>
                <named-content content-type="family">Hesperiidae</named-content>
              </kwd></kwd-group><mixed-citation publication-type="journal"><person-group><name><surname>KC</surname><given-names>Sajan</given-names></name><name><surname>McGuire</surname><given-names>William W.</given-names></name><name><surname>Willmott</surname><given-names>Keith R.</given-names></name><name><surname>Sapkota</surname><given-names>Anisha</given-names></name><name><surname>Shirey</surname><given-names>Vaughn M.</given-names></name></person-group><article-title>A new species of Tequila Giant Skipper <italic><tp:taxon-name><tp:taxon-name-part taxon-name-part-type="genus" reg="Aegiale">Aegiale</tp:taxon-name-part></tp:taxon-name></italic> C. Felder &amp; R. Felder, 1860 (<tp:taxon-name><tp:taxon-name-part taxon-name-part-type="order" reg="Lepidoptera">Lepidoptera</tp:taxon-name-part></tp:taxon-name>, <tp:taxon-name><tp:taxon-name-part taxon-name-part-type="family" reg="Hesperiidae">Hesperiidae</tp:taxon-name-part></tp:taxon-name>, <tp:taxon-name><tp:taxon-name-part taxon-name-part-type="subtribe" reg="Megathymina">Megathymina</tp:taxon-name-part></tp:taxon-name>) from Sonora, Mexico</article-title><source>Zookeys</source><day>05</day><month>03</month><year>2026</year><volume>1272</volume><fpage>157</fpage><lpage>171</lpage><pub-id pub-id-type="doi">10.3897/zookeys.1272.181963</pub-id></mixed-citation></tp:treatment-meta><tp:nomenclature><tp:taxon-name><object-id xmlns:xlink="http://www.w3.org/1999/xlink" content-type="arpha" xlink:type="simple">B69B10F8-44E3-5924-846A-AE13B77E3667</object-id>
                    		<tp:taxon-name-part taxon-name-part-type="genus" reg="Aegiale">Aegiale</tp:taxon-name-part> <tp:taxon-name-part taxon-name-part-type="species" reg="occidentalis">occidentalis</tp:taxon-name-part>
                    	
                    		<object-id xmlns:xlink="http://www.w3.org/1999/xlink" content-type="zoobank" xlink:type="simple">https://zoobank.org/80FB045C-D332-48A5-82AF-E991F6FE7909</object-id>
                    	</tp:taxon-name><tp:taxon-authority>KC, McGuire &amp; Shirey</tp:taxon-authority><tp:taxon-status xmlns:xlink="http://www.w3.org/1999/xlink" xlink:type="simple">sp. nov.</tp:taxon-status><xref ref-type="fig" rid="F1">Figs 1 a, c, 2, 3a, 4 Suggested English name: Western Tequila Giant Skipper.</xref></tp:nomenclature><tp:treatment-sec sec-type="Material examined"><title>Material examined.</title><p><bold><italic>Holotype</italic></bold> • ♀, Mexico: ‘MEX: Son.: Rt. 16, [handwritten, black ink] 7 [/handwritten, black ink] mi/ E of jct Rt. 117 (San Nicolas) // [underside of first label; handwritten, black ink] 6/20/92 // MGCL collection/ W. McGuire Coll./ Ex K. Roever // MGCL Unnumbered/ Acc. – W. McGuire/ ex. K. Roever // Genitalic Vial/ KW-24-135/ K.R. Willmott // [red label with black border] HOLOTYPE ♀/ <italic><tp:taxon-name><tp:taxon-name-part taxon-name-part-type="genus" reg="Aegiale">Aegiale</tp:taxon-name-part> <tp:taxon-name-part taxon-name-part-type="species" reg="occidentalis">occidentalis</tp:taxon-name-part></tp:taxon-name></italic>/ KC, McGuire &amp; Shirey <bold>//</bold> [green barcode label] UF/ FLMNH/ MGCL 1199968 // DNA sample ID:/ NVG-24063C05/ c/o Nick V. Grishin’ in MGCL (Fig. <xref ref-type="fig" rid="F1">1</xref>a, c).</p></tp:treatment-sec><tp:treatment-sec sec-type="Diagnosis"><title>Diagnosis.</title><p><italic><tp:taxon-name><tp:taxon-name-part taxon-name-part-type="genus" reg="Aegiale">Aegiale</tp:taxon-name-part> <tp:taxon-name-part taxon-name-part-type="species" reg="occidentalis">occidentalis</tp:taxon-name-part></tp:taxon-name></italic> sp. nov. can be distinguished from <italic><tp:taxon-name><tp:taxon-name-part taxon-name-part-type="genus" reg="Aegiale">A.</tp:taxon-name-part> <tp:taxon-name-part taxon-name-part-type="species" reg="hesperiaris">hesperiaris</tp:taxon-name-part></tp:taxon-name></italic> based on several morphological characters. 1) On the dorsal forewing, <italic><tp:taxon-name><tp:taxon-name-part taxon-name-part-type="genus" reg="Aegiale">A.</tp:taxon-name-part> <tp:taxon-name-part taxon-name-part-type="species" reg="occidentalis">occidentalis</tp:taxon-name-part></tp:taxon-name></italic> sp. nov. exhibits dark orange apical spots whose inner margins are not aligned, with the basal edge of spots M<sub>1</sub> and M<sub>2</sub> not curving inward. In contrast, <italic><tp:taxon-name><tp:taxon-name-part taxon-name-part-type="genus" reg="Aegiale">A.</tp:taxon-name-part> <tp:taxon-name-part taxon-name-part-type="species" reg="hesperiaris">hesperiaris</tp:taxon-name-part></tp:taxon-name></italic> displays three white to whitish anterior apical spots whose inner margins are aligned or nearly so, with spots M<sub>1</sub> and M<sub>2</sub> pale orange and with their inner margins characteristically curved inward. 2) Spots CuA<sub>1</sub> and M<sub>3</sub> are obliquely inclined toward the costa in <italic><tp:taxon-name><tp:taxon-name-part taxon-name-part-type="genus" reg="Aegiale">A.</tp:taxon-name-part> <tp:taxon-name-part taxon-name-part-type="species" reg="occidentalis">occidentalis</tp:taxon-name-part></tp:taxon-name></italic> sp. nov., whereas they are more vertical in <italic><tp:taxon-name><tp:taxon-name-part taxon-name-part-type="genus" reg="Aegiale">A.</tp:taxon-name-part> <tp:taxon-name-part taxon-name-part-type="species" reg="hesperiaris">hesperiaris</tp:taxon-name-part></tp:taxon-name></italic>. 3) The forewing discal cell spot in <italic><tp:taxon-name><tp:taxon-name-part taxon-name-part-type="genus" reg="Aegiale">A.</tp:taxon-name-part> <tp:taxon-name-part taxon-name-part-type="species" reg="occidentalis">occidentalis</tp:taxon-name-part></tp:taxon-name></italic> sp. nov. is entirely orange whereas, in <italic><tp:taxon-name><tp:taxon-name-part taxon-name-part-type="genus" reg="Aegiale">A.</tp:taxon-name-part> <tp:taxon-name-part taxon-name-part-type="species" reg="hesperiaris">hesperiaris</tp:taxon-name-part></tp:taxon-name></italic>, the upper portion is white to whitish. 4) Ventrally, <italic><tp:taxon-name><tp:taxon-name-part taxon-name-part-type="genus" reg="Aegiale">A.</tp:taxon-name-part> <tp:taxon-name-part taxon-name-part-type="species" reg="occidentalis">occidentalis</tp:taxon-name-part></tp:taxon-name></italic> sp. nov. is a darker gray, while <italic><tp:taxon-name><tp:taxon-name-part taxon-name-part-type="genus" reg="Aegiale">A.</tp:taxon-name-part> <tp:taxon-name-part taxon-name-part-type="species" reg="hesperiaris">hesperiaris</tp:taxon-name-part></tp:taxon-name></italic> is paler gray. 5) In dorsal view, the papillae anales in female genitalia are ~2× longer than wide in <italic><tp:taxon-name><tp:taxon-name-part taxon-name-part-type="genus" reg="Aegiale">A.</tp:taxon-name-part> <tp:taxon-name-part taxon-name-part-type="species" reg="occidentalis">occidentalis</tp:taxon-name-part></tp:taxon-name></italic> sp. nov., while they are &gt; 3× longer than wide in <italic><tp:taxon-name><tp:taxon-name-part taxon-name-part-type="genus" reg="Aegiale">A.</tp:taxon-name-part> <tp:taxon-name-part taxon-name-part-type="species" reg="hesperiaris">hesperiaris</tp:taxon-name-part></tp:taxon-name></italic>. 6) The sterigma is overall shorter with the lower margin unsclerotized and the upper margin with two round humps in <italic><tp:taxon-name><tp:taxon-name-part taxon-name-part-type="genus" reg="Aegiale">A.</tp:taxon-name-part> <tp:taxon-name-part taxon-name-part-type="species" reg="occidentalis">occidentalis</tp:taxon-name-part></tp:taxon-name></italic> sp. nov., while it is longer with all margins well sclerotized and the upper margin concave in <italic><tp:taxon-name><tp:taxon-name-part taxon-name-part-type="genus" reg="Aegiale">A.</tp:taxon-name-part> <tp:taxon-name-part taxon-name-part-type="species" reg="hesperiaris">hesperiaris</tp:taxon-name-part></tp:taxon-name></italic>.</p></tp:treatment-sec><tp:treatment-sec sec-type="Description"><title>Description.</title><p><bold>Female</bold> (Holotype). <bold>Dorsal</bold> (Fig. <xref ref-type="fig" rid="F1">1</xref>a). <bold><italic>Head</italic></bold>. Narrower than thorax; 5 mm wide and 4.8 mm long; antennae mostly scaled white, some dark scales around clubs, 19 mm long extending beyond middle of forewing costa, with long, slender clubs and short 6-segmented orange brown apiculi; eyes black; palpi short; scales salt-and-pepper dorsally. <bold><italic>Thorax</italic></bold>. 12.5 mm long and 10 mm wide; pronotum with dark gray scales; mesonotum laterally lighter gray and medially covered with long ochraceous/orange scales; metanotum mostly covered with ochraceous scales. <bold><italic>Wings</italic></bold>. Forewing 44 mm long; background blackish brown; base covered with long orange scales; orange area below discal cell extending from base to discal area and running along dorsum merging with discal band; discal orange band extending from space CuA<sub>2</sub> to discal cell spot, uniformly orange but lighter than basal orange patch; lower portion of spot CuA<sub>2</sub> longer than upper portion; spot CuA<sub>2</sub> (shorter) and CuA<sub>1</sub> (longer) offset forming an acute notch at inner margin; spots CuA<sub>1</sub> and M<sub>3</sub> (subequal) inwardly arrow-shaped, completely aligned; spot M<sub>3</sub> connected to discal cell spot forming an obtuse notch at distal margin; discal cell spot single without prominent cleft; subapical spots M<sub>2</sub>–R<sub>3</sub> unevenly conjoined; spots M<sub>2</sub> and M<sub>1</sub> (subequal) completely aligned; spot R<sub>5</sub> (shorter) approximately half aligned with spots M<sub>1</sub> and R<sub>4</sub>; spots R<sub>4</sub> and R<sub>3</sub> aligned by more than half; spots M<sub>2</sub>–R<sub>4</sub> uniformly orange, spot R<sub>3</sub> somewhat paler, suffused with costal scales; costa covered with gray overscales; cilia checkered black and white. Hindwing length 35 mm; background color same as forewing; base to postdiscal area covered with long orange scales which merge with postdiscal band but continue along dorsum to submargin; orange oval discal cell spot obscured by long orange overscales; space 1A+2A pale orange from base to near submargin; postdiscal orange band curved inward, extending from space CuA<sub>2</sub> to space Sc+R<sub>1</sub>; spots of uneven length; spots M<sub>2</sub> and M<sub>1</sub> subequal and fully aligned; rest of discal spots shorter; spot Sc+R<sub>1</sub> as a faint patch; spots M<sub>1</sub> (long) and Rs (short) approximately half aligned with the band forming an obtuse notch outward; spots M<sub>3</sub> (short) and M<sub>2</sub> (long) approximately half aligned with the band forming a right-angle notch outward; cilia checkered black and white. <bold><italic>Abdomen</italic></bold>. 16 mm long and 10 mm wide; segment I-II fully covered in orange scales; segment III medially covered in orange scales; segment IV orange patch sparse; remaining areas covered in black and brownish scales; end of segments lined with brownish scales which become more profuse after segment V.</p><p><bold>Ventral</bold> (Fig. <xref ref-type="fig" rid="F1">1</xref>c). <bold><italic>Head</italic></bold>. Palpi white mixed with sparse dark gray scales; proboscis brown, 20 mm long. <bold><italic>Thorax</italic></bold>. Covered with long hair-like scales; prothorax with a dark gray band; rest of thorax with dark gray scales. <bold><italic>Legs</italic></bold> brown covered with similar gray scales; tuft of woolly hair-like scales on inner sides of femur and tibiae; femurs mostly brown; tibiae and tarsi with continuous series of strong brown spines on inner sides extending to a lateral side except for foretibia which only has an epiphysis; tarsi ending with bifid claws; pulvillus large, semicircular, pad-like; tarsal formula 5-5-5; tarsal spur formula 0-2-2; femur longest in midleg and shortest in hindleg; overall midleg longest, foreleg shortest. <bold><italic>Wings</italic></bold>. Forewing with blackish brown background; gray overscales run across costal margin, more pronounced and widened at apical portion and narrowed along termen; spots same as on dorsal side; discal spots M<sub>3</sub> and CuA<sub>1</sub> narrowly separated from each other and remaining spots by dark veins; apical spots more widely separated. Hindwing almost fully clothed in dark gray overscales except some black patches; dorsal spots reflected as gray muted spots black-banded on inner margins; two prominent black patches along costa at basal and discal portion; a strong pale orange bar runs along vein 1A+2A to postdiscal region. <bold><italic>Abdomen</italic></bold> with mostly dark gray scales; smudges of black scales mostly along margins of V and VI segments; tip covered with gray scales; segment VIII concealed within and attached to sterigma.</p><p><bold>Eggs</bold> (Fig. <xref ref-type="fig" rid="F2">2</xref>): Dome-shaped; 2.5 mm diameter, with ~0.6 mm circular depression on top; color amber in the museum specimen, potentially whitish in the field (the holotype was a gravid female whose eggs were observed during genitalia preparation).</p><p><bold>Female genitalia</bold> (Fig. <xref ref-type="fig" rid="F3">3</xref>a): Papillae anales almond-shaped, ~2× longer than wide, with rows of long dense setae; sterigma sclerotized; fold below papillae anales (upper fold) with a broadly convex hump on either side separated by a median cleft; a sclerotized lower margin borders fold except at terminals; lower fold with a lateral lobe extending on each side that widens in middle; upper margin of inner fold with square corners, sclerotization diminishing toward center of margin; lower margin lined by broadly convex folds at sides connected to lateral folds; bottom of lower margin not lined by sclerotization; ostium ventrally opening; ductus and corpus bursae membranous with no visible signa.</p><p><bold>Male</bold>. Unknown.</p></tp:treatment-sec><tp:treatment-sec sec-type="Distribution"><title>Distribution</title><p>(Fig. <xref ref-type="fig" rid="F4">4</xref>): Known only from the type locality in San Antonio, Sonora State, Mexico. The coordinates (<named-content xmlns:xlink="http://www.w3.org/1999/xlink" content-type="dwc:verbatimCoordinates" xlink:type="simple">28.415, -109.110</named-content>) are estimated from specimen label data and are not GPS-derived. The elevation of the type locality is estimated to be ~1170 m.</p></tp:treatment-sec><tp:treatment-sec sec-type="Flight"><title>Flight.</title><p>June, potentially also in August (see <xref ref-type="bibr" rid="B2">Bailowitz et al. 2017</xref> and discussion below).</p></tp:treatment-sec><tp:treatment-sec sec-type="Etymology"><title>Etymology.</title><p>The species epithet <italic>occidentalis</italic> is treated as a noun in apposition, derived from Latin <italic>occidentalis</italic> meaning ‘western,’ referring to the species’ known distribution in the Sierra Madre Occidental of western Mexico.</p></tp:treatment-sec><tp:treatment-sec sec-type="Deposition"><title>Deposition.</title><p>The holotype is deposited in the MGCL collection.</p></tp:treatment-sec><tp:treatment-sec sec-type="Holotype condition"><title>Holotype condition.</title><p>The holotype is in good condition except that the abdomen was removed for genitalia analysis, the proboscis was removed for measurement, and the hindlegs were removed for DNA sequencing. The genitalia and abdomen are preserved in a separate collection in glycerin and labeled with a unique number (KW-24-135) corresponding to the specimen, while the proboscis and a bleached portion of the foreleg are pinned beneath the specimen in a capsule.</p></tp:treatment-sec><tp:treatment-sec sec-type="Remarks"><title>Remarks.</title><p>Based on the original descriptions and available images and illustrations of the type material for each name, we are confident that none of the species-level names currently associated with <italic><tp:taxon-name><tp:taxon-name-part taxon-name-part-type="genus" reg="Aegiale">Aegiale</tp:taxon-name-part> <tp:taxon-name-part taxon-name-part-type="species" reg="hesperiaris">hesperiaris</tp:taxon-name-part></tp:taxon-name></italic> apply to the species described here. In <italic><tp:taxon-name><tp:taxon-name-part taxon-name-part-type="genus" reg="Aegiale">Aegiale</tp:taxon-name-part> <tp:taxon-name-part taxon-name-part-type="species" reg="kollari">kollari</tp:taxon-name-part></tp:taxon-name></italic> C. Felder &amp; R. Felder, 1860 (original description: p. 111; table 2, fig. 3) and <italic><tp:taxon-name><tp:taxon-name-part taxon-name-part-type="genus" reg="Teria">Teria</tp:taxon-name-part> <tp:taxon-name-part taxon-name-part-type="species" reg="agavis">agavis</tp:taxon-name-part></tp:taxon-name></italic> P. Blásquez &amp; I. Blásquez, 1865 (original description: p. 21; Lam. 2a), the white apical and costal spots diagnostic of <italic><tp:taxon-name><tp:taxon-name-part taxon-name-part-type="genus" reg="Aegiale">A.</tp:taxon-name-part> <tp:taxon-name-part taxon-name-part-type="species" reg="hesperiaris">hesperiaris</tp:taxon-name-part></tp:taxon-name></italic> are either clearly illustrated in the original figures or stated in the descriptions. <italic><tp:taxon-name><tp:taxon-name-part taxon-name-part-type="genus" reg="Castnia">Castnia</tp:taxon-name-part> <tp:taxon-name-part taxon-name-part-type="species" reg="hesperiaris">hesperiaris</tp:taxon-name-part></tp:taxon-name></italic> Walker, 1856 was described without an accompanying illustration; however, Walker explicitly noted the presence of “two irregular oblique pale testaceous subcostal streaks” (original description: p. 1583), consistent with the pale costal markings characteristic of <italic><tp:taxon-name><tp:taxon-name-part taxon-name-part-type="genus" reg="Aegiale">A.</tp:taxon-name-part> <tp:taxon-name-part taxon-name-part-type="species" reg="hesperiaris">hesperiaris</tp:taxon-name-part></tp:taxon-name></italic>. We are confident that the image of the type specimen available on Butterflies of America (<xref ref-type="bibr" rid="B42">Warren et al. 2024</xref>) corresponds to one of Walker’s syntypes. None of these names corresponds to <italic><tp:taxon-name><tp:taxon-name-part taxon-name-part-type="genus" reg="Aegiale">A.</tp:taxon-name-part> <tp:taxon-name-part taxon-name-part-type="species" reg="occidentalis">occidentalis</tp:taxon-name-part></tp:taxon-name></italic> sp. nov., which differs in having the apical and costal spots entirely orange, in addition to other diagnostic wing-pattern differences outlined in the Diagnosis and illustrated in Fig. <xref ref-type="fig" rid="F1">1</xref>.</p></tp:treatment-sec><tp:treatment-sec><!--Section generated to contain objects referenced in tp:taxon-treatment.--><fig id="F1" position="float" orientation="portrait"><object-id xmlns:xlink="http://www.w3.org/1999/xlink" content-type="doi" xlink:type="simple">10.3897/zookeys.1272.181963.figure1</object-id><object-id xmlns:xlink="http://www.w3.org/1999/xlink" content-type="arpha" xlink:type="simple">F26B21A5-ABB4-5278-A8B3-37615A42C01F</object-id><label>Figure 1.</label><caption><p>Comparative dorsal (<bold>a, b</bold>) and ventral (<bold>c, d</bold>) views of <italic><tp:taxon-name><tp:taxon-name-part taxon-name-part-type="genus" reg="Aegiale">Aegiale</tp:taxon-name-part></tp:taxon-name></italic> females, illustrating key morphological differences. <bold>a, c</bold>. Holotype of <italic><tp:taxon-name><tp:taxon-name-part taxon-name-part-type="genus" reg="Aegiale">A.</tp:taxon-name-part> <tp:taxon-name-part taxon-name-part-type="species" reg="occidentalis">occidentalis</tp:taxon-name-part></tp:taxon-name></italic> sp. nov.; <bold>b, d</bold>. <italic><tp:taxon-name><tp:taxon-name-part taxon-name-part-type="genus" reg="Aegiale">A.</tp:taxon-name-part> <tp:taxon-name-part taxon-name-part-type="species" reg="hesperiaris">hesperiaris</tp:taxon-name-part></tp:taxon-name></italic> (specimen no. 37680).</p></caption><graphic xmlns:xlink="http://www.w3.org/1999/xlink" xlink:href="zookeys-1272-157_article-181963__-g001.jpg" id="oo_1554149.jpg" position="float" orientation="portrait" xlink:type="simple"><uri content-type="original_file" xlink:type="simple">https://binary.pensoft.net/fig/1554149</uri></graphic></fig><fig id="F2" position="float" orientation="portrait"><object-id xmlns:xlink="http://www.w3.org/1999/xlink" content-type="doi" xlink:type="simple">10.3897/zookeys.1272.181963.figure2</object-id><object-id xmlns:xlink="http://www.w3.org/1999/xlink" content-type="arpha" xlink:type="simple">A61867BB-2D9F-5395-BD27-B88F832CC308</object-id><label>Figure 2.</label><caption><p>Eggs extracted from the holotype of <italic><tp:taxon-name><tp:taxon-name-part taxon-name-part-type="genus" reg="Aegiale">Aegiale</tp:taxon-name-part> <tp:taxon-name-part taxon-name-part-type="species" reg="occidentalis">occidentalis</tp:taxon-name-part></tp:taxon-name></italic> sp. nov. during genitalia examination. <bold>a</bold>. Dorsal; <bold>b</bold>. Ventral.</p></caption><graphic xmlns:xlink="http://www.w3.org/1999/xlink" xlink:href="zookeys-1272-157_article-181963__-g002.jpg" id="oo_1554150.jpg" position="float" orientation="portrait" xlink:type="simple"><uri content-type="original_file" xlink:type="simple">https://binary.pensoft.net/fig/1554150</uri></graphic></fig><fig id="F3" position="float" orientation="portrait"><object-id xmlns:xlink="http://www.w3.org/1999/xlink" content-type="doi" xlink:type="simple">10.3897/zookeys.1272.181963.figure3</object-id><object-id xmlns:xlink="http://www.w3.org/1999/xlink" content-type="arpha" xlink:type="simple">D8B86772-8D42-5637-ACC6-80F4917439C5</object-id><label>Figure 3.</label><caption><p>Comparative female genitalia morphology of <italic><tp:taxon-name><tp:taxon-name-part taxon-name-part-type="genus" reg="Aegiale">Aegiale</tp:taxon-name-part></tp:taxon-name></italic> species in ventral views. <bold>a</bold>. Holotype of <italic><tp:taxon-name><tp:taxon-name-part taxon-name-part-type="genus" reg="Aegiale">A.</tp:taxon-name-part> <tp:taxon-name-part taxon-name-part-type="species" reg="occidentalis">occidentalis</tp:taxon-name-part></tp:taxon-name></italic> sp. nov.; <bold>b</bold>. <italic><tp:taxon-name><tp:taxon-name-part taxon-name-part-type="genus" reg="Aegiale">A.</tp:taxon-name-part> <tp:taxon-name-part taxon-name-part-type="species" reg="hesperiaris">hesperiaris</tp:taxon-name-part></tp:taxon-name></italic> (specimen no. 37679).</p></caption><graphic xmlns:xlink="http://www.w3.org/1999/xlink" xlink:href="zookeys-1272-157_article-181963__-g003.jpg" id="oo_1554151.jpg" position="float" orientation="portrait" xlink:type="simple"><uri content-type="original_file" xlink:type="simple">https://binary.pensoft.net/fig/1554151</uri></graphic></fig><fig id="F4" position="float" orientation="portrait"><object-id xmlns:xlink="http://www.w3.org/1999/xlink" content-type="doi" xlink:type="simple">10.3897/zookeys.1272.181963.figure4</object-id><object-id xmlns:xlink="http://www.w3.org/1999/xlink" content-type="arpha" xlink:type="simple">173E38CD-76A3-5F1F-9EE4-26BAA25F9AB1</object-id><label>Figure 4.</label><caption><p>Distribution maps of <italic><tp:taxon-name><tp:taxon-name-part taxon-name-part-type="genus" reg="Aegiale">Aegiale</tp:taxon-name-part></tp:taxon-name></italic>. <bold>a</bold>. Geographic distribution of <italic><tp:taxon-name><tp:taxon-name-part taxon-name-part-type="genus" reg="Aegiale">Aegiale</tp:taxon-name-part> <tp:taxon-name-part taxon-name-part-type="species" reg="occidentalis">occidentalis</tp:taxon-name-part></tp:taxon-name></italic> sp. nov. (blue star) and <italic><tp:taxon-name><tp:taxon-name-part taxon-name-part-type="genus" reg="Aegiale">A.</tp:taxon-name-part> <tp:taxon-name-part taxon-name-part-type="species" reg="hesperiaris">hesperiaris</tp:taxon-name-part></tp:taxon-name></italic> (red circles) based on GBIF occurrence records and label data from examined specimens; <bold>b</bold>. Species distribution model for <italic><tp:taxon-name><tp:taxon-name-part taxon-name-part-type="genus" reg="Aegiale">A.</tp:taxon-name-part> <tp:taxon-name-part taxon-name-part-type="species" reg="hesperiaris">hesperiaris</tp:taxon-name-part></tp:taxon-name></italic> based on GBIF occurrence data, specimen label data, and a Bioclim model, with black dots (corresponding to red circles in Fig. <xref ref-type="fig" rid="F4">4</xref>a) indicating recorded localities. In the heatmap, gray indicates the least suitable habitat and red indicates the most suitable.</p></caption><graphic xmlns:xlink="http://www.w3.org/1999/xlink" xlink:href="zookeys-1272-157_article-181963__-g004.jpg" id="oo_1554152.jpg" position="float" orientation="portrait" xlink:type="simple"><uri content-type="original_file" xlink:type="simple">https://binary.pensoft.net/fig/1554152</uri></graphic></fig></tp:treatment-sec><ref-list><ref id="B2"><mixed-citation xmlns:xlink="http://www.w3.org/1999/xlink" xlink:type="simple">Bailowitz R, Brock J, Danforth D (2017) Annotated checklist of the butterflies (<tp:taxon-name><tp:taxon-name-part taxon-name-part-type="order">Lepidoptera</tp:taxon-name-part></tp:taxon-name>) of Sonora, Mexico. Dugesiana 24(2): 125–147. <ext-link xlink:href="10.32870/dugesiana.v24i2.6639" ext-link-type="doi" xlink:type="simple">https://doi.org/10.32870/dugesiana.v24i2.6639</ext-link></mixed-citation></ref><ref id="B42"><mixed-citation xmlns:xlink="http://www.w3.org/1999/xlink" xlink:type="simple">Warren AD, Davis KJ, Stangeland EM, Pelham JP, Willmott KR, Grishin NV (2024) Illustrated Lists of American Butterflies (North and South America). <ext-link xlink:href="https://www.butterfliesofamerica.com/index.html" ext-link-type="uri" xlink:type="simple">https://www.butterfliesofamerica.com/index.html</ext-link> [Accessed 6 April 2025]</mixed-citation></ref></ref-list></tp:taxon-treatment>
