# Supplementary material for: A new species of Tequila Giant Skipper Aegiale C. Felder & R. Felder, 1860 (Lepidoptera, Hesperiidae, Megathymina) from Sonora, Mexico
Source: Zookeys. 2026 Mar 5;1272:157–71. doi: 10.3897/zookeys.1272.181963 (PMC12983079; doi:10.3897/zookeys.1272.181963)
Supplement: XML Treatment for Aegiale hesperiaris [file zookeys.1272.181963-treatment3.xml]

<!DOCTYPE tp:taxon-treatment
  PUBLIC "-//TaxonX//DTD Taxonomic Treatment Publishing DTD v0 20100105//EN" "tax-treatment-NSO.dtd">
<tp:taxon-treatment xmlns:tp="http://www.plazi.org/taxpub"><tp:treatment-meta><kwd-group><label>Taxon classification</label><kwd>
                <named-content content-type="kingdom">Animalia</named-content>
              </kwd><kwd>
                <named-content content-type="order">Lepidoptera</named-content>
              </kwd><kwd>
                <named-content content-type="family">Hesperiidae</named-content>
              </kwd></kwd-group><mixed-citation publication-type="journal"><person-group><name><surname>KC</surname><given-names>Sajan</given-names></name><name><surname>McGuire</surname><given-names>William W.</given-names></name><name><surname>Willmott</surname><given-names>Keith R.</given-names></name><name><surname>Sapkota</surname><given-names>Anisha</given-names></name><name><surname>Shirey</surname><given-names>Vaughn M.</given-names></name></person-group><article-title>A new species of Tequila Giant Skipper <italic><tp:taxon-name><tp:taxon-name-part taxon-name-part-type="genus" reg="Aegiale">Aegiale</tp:taxon-name-part></tp:taxon-name></italic> C. Felder &amp; R. Felder, 1860 (<tp:taxon-name><tp:taxon-name-part taxon-name-part-type="order" reg="Lepidoptera">Lepidoptera</tp:taxon-name-part></tp:taxon-name>, <tp:taxon-name><tp:taxon-name-part taxon-name-part-type="family" reg="Hesperiidae">Hesperiidae</tp:taxon-name-part></tp:taxon-name>, <tp:taxon-name><tp:taxon-name-part taxon-name-part-type="subtribe" reg="Megathymina">Megathymina</tp:taxon-name-part></tp:taxon-name>) from Sonora, Mexico</article-title><source>Zookeys</source><day>05</day><month>03</month><year>2026</year><volume>1272</volume><fpage>157</fpage><lpage>171</lpage><pub-id pub-id-type="doi">10.3897/zookeys.1272.181963</pub-id></mixed-citation></tp:treatment-meta><tp:nomenclature><tp:taxon-name><object-id xmlns:xlink="http://www.w3.org/1999/xlink" content-type="arpha" xlink:type="simple">CFEE8FB6-1B64-50B2-B065-C77CC7F51832</object-id>
                    		<tp:taxon-name-part taxon-name-part-type="genus" reg="Aegiale">Aegiale</tp:taxon-name-part> <tp:taxon-name-part taxon-name-part-type="species" reg="hesperiaris">hesperiaris</tp:taxon-name-part>
                    	</tp:taxon-name><tp:taxon-authority>(Walker, 1856)</tp:taxon-authority><xref ref-type="fig" rid="F1">Figs 1 b, d, 3b, 4 English name: Tequila Giant Skipper.</xref><tp:nomenclature-citation-list><tp:nomenclature-citation><tp:taxon-name><tp:taxon-name-part taxon-name-part-type="genus" reg="Castnia">Castnia</tp:taxon-name-part> <tp:taxon-name-part taxon-name-part-type="species" reg="hesperiaris">hesperiaris</tp:taxon-name-part></tp:taxon-name><comment> Walker, 1856: 1583; <tp:taxon-name><tp:taxon-name-part taxon-name-part-type="genus" reg="Aegiale">Aegiale</tp:taxon-name-part> <tp:taxon-name-part taxon-name-part-type="species" reg="kollari">kollari</tp:taxon-name-part></tp:taxon-name> C. Felder &amp; R. Felder, 1860: 111; <tp:taxon-name><tp:taxon-name-part taxon-name-part-type="genus" reg="Teria">Teria</tp:taxon-name-part> <tp:taxon-name-part taxon-name-part-type="species" reg="agavis">agavis</tp:taxon-name-part></tp:taxon-name> P. Blásquez &amp; I. Blásquez, 1865: 21; <tp:taxon-name><tp:taxon-name-part taxon-name-part-type="genus" reg="Acentrocneme">Acentrocneme</tp:taxon-name-part> <tp:taxon-name-part taxon-name-part-type="species" reg="kollari">kollari</tp:taxon-name-part></tp:taxon-name> Scudder, 1875: 100; <tp:taxon-name><tp:taxon-name-part taxon-name-part-type="genus" reg="Aegiale">Aegiale</tp:taxon-name-part> <tp:taxon-name-part taxon-name-part-type="species" reg="hesperiaris">hesperiaris</tp:taxon-name-part></tp:taxon-name> Riley, 1876: 341; <tp:taxon-name><tp:taxon-name-part taxon-name-part-type="genus" reg="Acentrocneme">Acentrocneme</tp:taxon-name-part> <tp:taxon-name-part taxon-name-part-type="species" reg="hesperiaris">hesperiaris</tp:taxon-name-part></tp:taxon-name> Kirby, 1877: 829.</comment></tp:nomenclature-citation></tp:nomenclature-citation-list></tp:nomenclature><tp:treatment-sec sec-type="Type locality"><title>Type locality.</title><p>Mexico.</p></tp:treatment-sec><tp:treatment-sec sec-type="Type material"><title>Type material.</title><p><bold><italic>Syntype</italic></bold>, • sex unknown, Mexico: ‘[circular label with red margin] Type // [circular label; handwritten, black ink] Mexico // SYNEMON THERESA. // 42. CASTNIA HESPERIARIS. // [circular label; handwritten, black ink] H/ 2533 // BMNH(E) #810380’, in NHMUK; image examined from <xref ref-type="bibr" rid="B42">Warren et al. (2024)</xref>.</p></tp:treatment-sec><tp:treatment-sec sec-type="Material examined"><title>Material examined.</title><p>• 5 specimens: <bold>Mexico</bold>. • 1 ♀; D.F. [now Mexico City]; ?.x.1961; T. Escalante leg.; KW-24-144; MGCL/FLMNH 37680 (Fig. <xref ref-type="fig" rid="F1">1</xref>b, d); • 1 ♀; D.F. [now Mexico City]; San Pedro Xalpa; ?.ix.1958; T. Escalante leg.; KW-24-121; MGCL/FLMNH 37679 (Fig. <xref ref-type="fig" rid="F3">3</xref>b); • 1 ♂; Hidalgo; Apam [sic; recte Apan]; ?.ix.1959; T. Escalante leg.; MGCL 1189089; • 1 ♂; Hidalgo; Ixmiquilpan; ?.x.1972; B. Hollenbach leg.; DNA voucher LEP-33740; MGCL 1189090; • 1 ♂; Unknown locality; KW-24-143; MGCL 1189091.</p></tp:treatment-sec><tp:treatment-sec sec-type="Diagnosis"><title>Diagnosis.</title><p><italic><tp:taxon-name><tp:taxon-name-part taxon-name-part-type="genus" reg="Aegiale">Aegiale</tp:taxon-name-part> <tp:taxon-name-part taxon-name-part-type="species" reg="hesperiaris">hesperiaris</tp:taxon-name-part></tp:taxon-name></italic> differs from <italic><tp:taxon-name><tp:taxon-name-part taxon-name-part-type="genus" reg="Aegiale">A.</tp:taxon-name-part> <tp:taxon-name-part taxon-name-part-type="species" reg="occidentalis">occidentalis</tp:taxon-name-part></tp:taxon-name></italic> sp. nov. in the characters listed above in the diagnosis of the latter species, from which it can be distinguished by having white to whitish dorsal forewing apical spots whose inner margins are aligned or nearly so, the basal edges of apical spots M<sub>1</sub> and M<sub>2</sub> curved inward, a forewing discal cell spot with a white to whitish upper portion, paler gray ventral wing surface, female papillae anales more than three times longer than wide, and a longer, fully sclerotized sterigma with a concave upper margin.</p><p><bold>Female genitalia</bold> (Fig. <xref ref-type="fig" rid="F3">3</xref>b): Papillae anales elongate kidney-shape, more than three times longer than wide, with rows of long dense setae; sterigma sclerotized; upper fold below papillae anales broadly V-shaped or concave with a median cleft; W-shaped lower fold thickens at the margins, eye-like folds inside on each side without any sclerotization in the center; an ear-shaped fold extending laterally on each side; ostium ventrally opening; ductus and corpus bursae membranous with small patches of signa; the entire vaginal plate shaped like a goat’s head with sterigma as the face and papillae anales as the horns.</p></tp:treatment-sec><tp:treatment-sec sec-type="Distribution"><title>Distribution</title><p>(Fig. <xref ref-type="fig" rid="F4">4</xref>): Primarily occurs in the arid regions of northern and central Mexico, mostly well east of the Sierra Madre Occidental mountain range (<xref ref-type="bibr" rid="B19">Freeman 1969</xref>; <xref ref-type="bibr" rid="B42">Warren et al. 2024</xref>; <xref ref-type="bibr" rid="B23">iNaturalist 2025</xref>) but has also been reported from localities along and around the Sierra Madre Occidental (<xref ref-type="bibr" rid="B9">de la Maza 1987</xref>; <xref ref-type="bibr" rid="B2">Bailowitz et al. 2017</xref>; <xref ref-type="bibr" rid="B23">iNaturalist 2025</xref>).</p></tp:treatment-sec><tp:treatment-sec sec-type="Hostplants"><title>Hostplants.</title><p>The larvae of <italic><tp:taxon-name><tp:taxon-name-part taxon-name-part-type="genus" reg="Aegiale">A.</tp:taxon-name-part> <tp:taxon-name-part taxon-name-part-type="species" reg="hesperiaris">hesperiaris</tp:taxon-name-part></tp:taxon-name></italic> feed internally on the leaves of various species of <italic><tp:taxon-name><tp:taxon-name-part taxon-name-part-type="genus" reg="Agave">Agave</tp:taxon-name-part></tp:taxon-name></italic> (<tp:taxon-name><tp:taxon-name-part taxon-name-part-type="family" reg="Asparagaceae">Asparagaceae</tp:taxon-name-part></tp:taxon-name>), including <italic><tp:taxon-name><tp:taxon-name-part taxon-name-part-type="genus" reg="Agave">A.</tp:taxon-name-part> <tp:taxon-name-part taxon-name-part-type="species" reg="americana">americana</tp:taxon-name-part></tp:taxon-name></italic> L., <italic><tp:taxon-name><tp:taxon-name-part taxon-name-part-type="genus" reg="Agave">A.</tp:taxon-name-part> <tp:taxon-name-part taxon-name-part-type="species" reg="atrovirens">atrovirens</tp:taxon-name-part></tp:taxon-name></italic> Karw. ex Salm-Dyck, <italic><tp:taxon-name><tp:taxon-name-part taxon-name-part-type="genus" reg="Agave">A.</tp:taxon-name-part> <tp:taxon-name-part taxon-name-part-type="species" reg="lehmannii">lehmannii</tp:taxon-name-part></tp:taxon-name></italic> Jacobi, <italic><tp:taxon-name><tp:taxon-name-part taxon-name-part-type="genus" reg="Agave">A.</tp:taxon-name-part> <tp:taxon-name-part taxon-name-part-type="species" reg="mapisaga">mapisaga</tp:taxon-name-part></tp:taxon-name></italic> Trel., <italic><tp:taxon-name><tp:taxon-name-part taxon-name-part-type="genus" reg="Agave">A.</tp:taxon-name-part> <tp:taxon-name-part taxon-name-part-type="species" reg="salmiana">salmiana</tp:taxon-name-part></tp:taxon-name></italic> Otto ex Salm-Dyck, and <italic><tp:taxon-name><tp:taxon-name-part taxon-name-part-type="genus" reg="Agave">A.</tp:taxon-name-part> <tp:taxon-name-part taxon-name-part-type="species" reg="tequilana">tequilana</tp:taxon-name-part></tp:taxon-name></italic> F.A.C. Weber var. blue (<xref ref-type="bibr" rid="B24">Jaimes-Rodríguez et al. 2020</xref>; <xref ref-type="bibr" rid="B28">Molina-Vega et al. 2021</xref>; <xref ref-type="bibr" rid="B25">KC and Sapkota 2024</xref>).</p></tp:treatment-sec><tp:treatment-sec sec-type="Flight"><title>Flight.</title><p>Adults are known to fly from April to December in Mexico (<xref ref-type="bibr" rid="B19">Freeman 1969</xref>; <xref ref-type="bibr" rid="B9">de la Maza 1987</xref>; <xref ref-type="bibr" rid="B24">Jaimes-Rodríguez et al. 2020</xref>; <xref ref-type="bibr" rid="B23">iNaturalist 2025</xref>), although <xref ref-type="bibr" rid="B23">iNaturalist (2025)</xref> records suggest that the species may occur year-round.</p></tp:treatment-sec><tp:treatment-sec><!--Section generated to contain objects referenced in tp:taxon-treatment.--><fig id="F1" position="float" orientation="portrait"><object-id xmlns:xlink="http://www.w3.org/1999/xlink" content-type="doi" xlink:type="simple">10.3897/zookeys.1272.181963.figure1</object-id><object-id xmlns:xlink="http://www.w3.org/1999/xlink" content-type="arpha" xlink:type="simple">F26B21A5-ABB4-5278-A8B3-37615A42C01F</object-id><label>Figure 1.</label><caption><p>Comparative dorsal (<bold>a, b</bold>) and ventral (<bold>c, d</bold>) views of <italic><tp:taxon-name><tp:taxon-name-part taxon-name-part-type="genus" reg="Aegiale">Aegiale</tp:taxon-name-part></tp:taxon-name></italic> females, illustrating key morphological differences. <bold>a, c</bold>. Holotype of <italic><tp:taxon-name><tp:taxon-name-part taxon-name-part-type="genus" reg="Aegiale">A.</tp:taxon-name-part> <tp:taxon-name-part taxon-name-part-type="species" reg="occidentalis">occidentalis</tp:taxon-name-part></tp:taxon-name></italic> sp. nov.; <bold>b, d</bold>. <italic><tp:taxon-name><tp:taxon-name-part taxon-name-part-type="genus" reg="Aegiale">A.</tp:taxon-name-part> <tp:taxon-name-part taxon-name-part-type="species" reg="hesperiaris">hesperiaris</tp:taxon-name-part></tp:taxon-name></italic> (specimen no. 37680).</p></caption><graphic xmlns:xlink="http://www.w3.org/1999/xlink" xlink:href="zookeys-1272-157_article-181963__-g001.jpg" id="oo_1554149.jpg" position="float" orientation="portrait" xlink:type="simple"><uri content-type="original_file" xlink:type="simple">https://binary.pensoft.net/fig/1554149</uri></graphic></fig><fig id="F3" position="float" orientation="portrait"><object-id xmlns:xlink="http://www.w3.org/1999/xlink" content-type="doi" xlink:type="simple">10.3897/zookeys.1272.181963.figure3</object-id><object-id xmlns:xlink="http://www.w3.org/1999/xlink" content-type="arpha" xlink:type="simple">D8B86772-8D42-5637-ACC6-80F4917439C5</object-id><label>Figure 3.</label><caption><p>Comparative female genitalia morphology of <italic><tp:taxon-name><tp:taxon-name-part taxon-name-part-type="genus" reg="Aegiale">Aegiale</tp:taxon-name-part></tp:taxon-name></italic> species in ventral views. <bold>a</bold>. Holotype of <italic><tp:taxon-name><tp:taxon-name-part taxon-name-part-type="genus" reg="Aegiale">A.</tp:taxon-name-part> <tp:taxon-name-part taxon-name-part-type="species" reg="occidentalis">occidentalis</tp:taxon-name-part></tp:taxon-name></italic> sp. nov.; <bold>b</bold>. <italic><tp:taxon-name><tp:taxon-name-part taxon-name-part-type="genus" reg="Aegiale">A.</tp:taxon-name-part> <tp:taxon-name-part taxon-name-part-type="species" reg="hesperiaris">hesperiaris</tp:taxon-name-part></tp:taxon-name></italic> (specimen no. 37679).</p></caption><graphic xmlns:xlink="http://www.w3.org/1999/xlink" xlink:href="zookeys-1272-157_article-181963__-g003.jpg" id="oo_1554151.jpg" position="float" orientation="portrait" xlink:type="simple"><uri content-type="original_file" xlink:type="simple">https://binary.pensoft.net/fig/1554151</uri></graphic></fig><fig id="F4" position="float" orientation="portrait"><object-id xmlns:xlink="http://www.w3.org/1999/xlink" content-type="doi" xlink:type="simple">10.3897/zookeys.1272.181963.figure4</object-id><object-id xmlns:xlink="http://www.w3.org/1999/xlink" content-type="arpha" xlink:type="simple">173E38CD-76A3-5F1F-9EE4-26BAA25F9AB1</object-id><label>Figure 4.</label><caption><p>Distribution maps of <italic><tp:taxon-name><tp:taxon-name-part taxon-name-part-type="genus" reg="Aegiale">Aegiale</tp:taxon-name-part></tp:taxon-name></italic>. <bold>a</bold>. Geographic distribution of <italic><tp:taxon-name><tp:taxon-name-part taxon-name-part-type="genus" reg="Aegiale">Aegiale</tp:taxon-name-part> <tp:taxon-name-part taxon-name-part-type="species" reg="occidentalis">occidentalis</tp:taxon-name-part></tp:taxon-name></italic> sp. nov. (blue star) and <italic><tp:taxon-name><tp:taxon-name-part taxon-name-part-type="genus" reg="Aegiale">A.</tp:taxon-name-part> <tp:taxon-name-part taxon-name-part-type="species" reg="hesperiaris">hesperiaris</tp:taxon-name-part></tp:taxon-name></italic> (red circles) based on GBIF occurrence records and label data from examined specimens; <bold>b</bold>. Species distribution model for <italic><tp:taxon-name><tp:taxon-name-part taxon-name-part-type="genus" reg="Aegiale">A.</tp:taxon-name-part> <tp:taxon-name-part taxon-name-part-type="species" reg="hesperiaris">hesperiaris</tp:taxon-name-part></tp:taxon-name></italic> based on GBIF occurrence data, specimen label data, and a Bioclim model, with black dots (corresponding to red circles in Fig. <xref ref-type="fig" rid="F4">4</xref>a) indicating recorded localities. In the heatmap, gray indicates the least suitable habitat and red indicates the most suitable.</p></caption><graphic xmlns:xlink="http://www.w3.org/1999/xlink" xlink:href="zookeys-1272-157_article-181963__-g004.jpg" id="oo_1554152.jpg" position="float" orientation="portrait" xlink:type="simple"><uri content-type="original_file" xlink:type="simple">https://binary.pensoft.net/fig/1554152</uri></graphic></fig></tp:treatment-sec><ref-list><ref id="B42"><mixed-citation xmlns:xlink="http://www.w3.org/1999/xlink" xlink:type="simple">Warren AD, Davis KJ, Stangeland EM, Pelham JP, Willmott KR, Grishin NV (2024) Illustrated Lists of American Butterflies (North and South America). <ext-link xlink:href="https://www.butterfliesofamerica.com/index.html" ext-link-type="uri" xlink:type="simple">https://www.butterfliesofamerica.com/index.html</ext-link> [Accessed 6 April 2025]</mixed-citation></ref><ref id="B19"><mixed-citation xmlns:xlink="http://www.w3.org/1999/xlink" xlink:type="simple">Freeman HA (1969) Systematic review of the <tp:taxon-name><tp:taxon-name-part taxon-name-part-type="family">Megathymidae</tp:taxon-name-part></tp:taxon-name>. Journal of the Lepidopterists’ Society 23(suppl. 1): 1–59.</mixed-citation></ref><ref id="B23"><mixed-citation xmlns:xlink="http://www.w3.org/1999/xlink" xlink:type="simple">iNaturalist (2025) A Community for Naturalists · iNaturalist. <ext-link xlink:href="https://www.inaturalist.org" ext-link-type="uri" xlink:type="simple">https://www.inaturalist.org</ext-link> [Accessed 6 April 2025]</mixed-citation></ref><ref id="B9"><mixed-citation xmlns:xlink="http://www.w3.org/1999/xlink" xlink:type="simple">de la Maza RR (1987) Mariposas Mexicanas: Guía para su Colecta y Determinación. Fondo de Cultura Económica, Mexico City, Mexico, 302 pp.</mixed-citation></ref><ref id="B2"><mixed-citation xmlns:xlink="http://www.w3.org/1999/xlink" xlink:type="simple">Bailowitz R, Brock J, Danforth D (2017) Annotated checklist of the butterflies (<tp:taxon-name><tp:taxon-name-part taxon-name-part-type="order">Lepidoptera</tp:taxon-name-part></tp:taxon-name>) of Sonora, Mexico. Dugesiana 24(2): 125–147. <ext-link xlink:href="10.32870/dugesiana.v24i2.6639" ext-link-type="doi" xlink:type="simple">https://doi.org/10.32870/dugesiana.v24i2.6639</ext-link></mixed-citation></ref><ref id="B24"><mixed-citation xmlns:xlink="http://www.w3.org/1999/xlink" xlink:type="simple">Jaimes-Rodríguez I, González-Hernández H, Llanderal-Cázares C, Rodríguez-Ortega A, Guzmán-Franco AW (2020) Traditional Mexican dish is associated with more than one skipper species (<tp:taxon-name><tp:taxon-name-part taxon-name-part-type="order">Lepidoptera</tp:taxon-name-part></tp:taxon-name>, <tp:taxon-name><tp:taxon-name-part taxon-name-part-type="family">Hesperiidae</tp:taxon-name-part></tp:taxon-name>, <tp:taxon-name><tp:taxon-name-part taxon-name-part-type="subfamily">Megathiminae</tp:taxon-name-part></tp:taxon-name>, <tp:taxon-name><tp:taxon-name-part taxon-name-part-type="tribe">Aegialini</tp:taxon-name-part></tp:taxon-name>). Annals of the Entomological Society of America 113(3): 183–192. <ext-link xlink:href="10.1093/aesa/saz068" ext-link-type="doi" xlink:type="simple">https://doi.org/10.1093/aesa/saz068</ext-link></mixed-citation></ref><ref id="B28"><mixed-citation xmlns:xlink="http://www.w3.org/1999/xlink" xlink:type="simple">Molina-Vega A, Hernández-Domínguez EM, Villa-García M, Álvarez-Cervantes J (2021) <italic><tp:taxon-name><tp:taxon-name-part taxon-name-part-type="genus">Comadia</tp:taxon-name-part> <tp:taxon-name-part taxon-name-part-type="species">redtenbacheri</tp:taxon-name-part></tp:taxon-name></italic> (<tp:taxon-name><tp:taxon-name-part taxon-name-part-type="order">Lepidoptera</tp:taxon-name-part></tp:taxon-name>: <tp:taxon-name><tp:taxon-name-part taxon-name-part-type="family">Cossidae</tp:taxon-name-part></tp:taxon-name>) and <italic><tp:taxon-name><tp:taxon-name-part taxon-name-part-type="genus">Aegiale</tp:taxon-name-part> <tp:taxon-name-part taxon-name-part-type="species">hesperiaris</tp:taxon-name-part></tp:taxon-name></italic> (<tp:taxon-name><tp:taxon-name-part taxon-name-part-type="order">Lepidoptera</tp:taxon-name-part></tp:taxon-name>: <tp:taxon-name><tp:taxon-name-part taxon-name-part-type="family">Hesperiidae</tp:taxon-name-part></tp:taxon-name>), two important edible insects of <italic><tp:taxon-name><tp:taxon-name-part taxon-name-part-type="genus">Agave</tp:taxon-name-part> <tp:taxon-name-part taxon-name-part-type="species">salmiana</tp:taxon-name-part></tp:taxon-name></italic> (<tp:taxon-name><tp:taxon-name-part taxon-name-part-type="order">Asparagales</tp:taxon-name-part></tp:taxon-name>: <tp:taxon-name><tp:taxon-name-part taxon-name-part-type="family">Asparagaceae</tp:taxon-name-part></tp:taxon-name>): a review. International Journal of Tropical Insect Science 41: 1977–1988. <ext-link xlink:href="10.1007/s42690-020-00396-1" ext-link-type="doi" xlink:type="simple">https://doi.org/10.1007/s42690-020-00396-1</ext-link></mixed-citation></ref><ref id="B25"><mixed-citation xmlns:xlink="http://www.w3.org/1999/xlink" xlink:type="simple">KC S, Sapkota A (2024) First record of the Mexican-M hairstreak <italic><tp:taxon-name><tp:taxon-name-part taxon-name-part-type="genus">Parrhasius</tp:taxon-name-part> <tp:taxon-name-part taxon-name-part-type="species">moctezuma</tp:taxon-name-part></tp:taxon-name></italic> (Clench, 1971) (<tp:taxon-name><tp:taxon-name-part taxon-name-part-type="order">Lepidoptera</tp:taxon-name-part></tp:taxon-name>: <tp:taxon-name><tp:taxon-name-part taxon-name-part-type="family">Lycaenidae</tp:taxon-name-part></tp:taxon-name>) in Texas, USA, and possible sighting of the tequila giant skipper <italic><tp:taxon-name><tp:taxon-name-part taxon-name-part-type="genus">Aegiale</tp:taxon-name-part> <tp:taxon-name-part taxon-name-part-type="species">hesperiaris</tp:taxon-name-part></tp:taxon-name></italic> (Walker, 1856) (<tp:taxon-name><tp:taxon-name-part taxon-name-part-type="order">Lepidoptera</tp:taxon-name-part></tp:taxon-name>: <tp:taxon-name><tp:taxon-name-part taxon-name-part-type="family">Hesperiidae</tp:taxon-name-part></tp:taxon-name>). <tp:taxon-name><tp:taxon-name-part taxon-name-part-type="subclass">Insecta</tp:taxon-name-part></tp:taxon-name> Mundi 1084: 1–6.</mixed-citation></ref></ref-list></tp:taxon-treatment>
